# Supplementary material for: Molecular Basis of Mismatch Repair Protein Deficiency in Tumors from Lynch Suspected Cases with Negative Germline Test Results
Source: Cancers (Basel). 2020 Jul 9;12(7):1853. doi: 10.3390/cancers12071853 (PMC7408769; doi:10.3390/cancers12071853)
Supplement: Supplementary file 1 [file cancers-12-01853-s001.zip › Supplementary_Files_olkinuora/Table_S1_olkinuora.xlsx]

## Sheet: Table S1
Table S1. Germline mutations in DNA repair genes present in individuals included in DNA sequencing
Case-ID	Chr:Pos (GRCh37)	Gene Names	Sequence Ontology (Combined)	Transcript Name (Clinically Relevant)	HGVS c. (Clinically Relevant)	HGVS p. (Clinically Relevant)	N of 6 Predicted Damaging	ExAC Adjusted Alt Allele Freq	GnomAD exomes Alt Allele Freq (AF)	Gnomad Genomes Alt Allele Freq (AF)	ClinVar	Summary of Product
MSH2_2	17:8051031	PER1	missense_variant	NM_002616.2	NM_002616.2:c.1349G>A	NP_002607.2:p.Arg450His	5/6	0.000987831	0.000956785	0.00235729		period circadian protein homolog 1
MSH2_3	2:47643490	MSH2	missense_variant		NM_000251.2:c.998G>A	NP_000242.1:p.Cys333Tyr	6/6				Pathogenic	DNA mismatch repair protein Msh2
MSH2_6	2:48018236	MSH6	missense_variant	NM_000179.2	NM_000179.2:c.431G>T	NP_000170.1:p.Ser144Ile	5/6	0.000898213	0.000942436	0.00124235	Benign	DNA mismatch repair protein Msh6
MSH2_8	8:30946452	WRN	missense_variant	NM_000553.4	NM_000553.4:c.1623G>T	NP_000544.2:p.Lys541Asn	5/6					Werner syndrome ATP-dependent helicase
MSH2_8	15:91312417	BLM	missense_variant	NM_000057.3	NM_000057.3:c.2362C>A	NP_000048.1:p.Leu788Ile	5/6	0.00100488	0.000910602	0.000859873	VUS	Bloom syndrome protein
MSH2_9/F286 II.2	2:48028135	MSH6	stop_gained	NM_000179.2	NM_000179.2:c.3013C>T	NP_000170.1:p.Arg1005Ter	2/2	8.89854e-06	4.77966e-06		Pathogenic	DNA mismatch repair protein Msh6
MSH2_9/F286 II.2	22:29091857	CHEK2	frameshift_variant	NM_007194.3	NM_007194.3:c.1100delC	NP_009125.1:p.Thr367Metfs*15		0.00181757	0.00204432	0.0026108	Pathogenic	serine/threonine-protein kinase Chk2
MSH2_10	2: 47702209	MSH2	missense_variant	NM_000251.2	NM_000251.2:c.1805T>C	NP_000242.1:p.Leu602Pro	5/5				VUS	DNA mismatch repair protein Msh2
F70 III.3	2:48028225	MSH6	stop_gained	NM_000179.2	NM_000179.2:c.3103C>T	NP_000170.1:p.Arg1035Ter	2/2	8.40195e-06	1.2107e-05		Pathogenic	DNA mismatch repair protein Msh6
F70 II.5	2:48028225	MSH6	stop_gained	NM_000179.2	NM_000179.2:c.3103C>T	NP_000170.1:p.Arg1035Ter	2/2	8.40195e-06	1.2107e-05		Pathogenic	DNA mismatch repair protein Msh6
F70 III.6	2:48028225	MSH6	stop_gained	NM_000179.2	NM_000179.2:c.3103C>T	NP_000170.1:p.Arg1035Ter	2/2	8.40195e-06	1.2107e-05		Pathogenic	DNA mismatch repair protein Msh6
F88 IV.4	2:48030318	MSH6	exon_loss_variant	NM_000179.2	NM_000179.2:c.1052+2023_c.3557-179	NP_000170.1:p.Asp1058Alafs*8
F88 IV.4	14:68352674	RAD51B	missense_variant	NM_001321821.1	NM_001321821.1:c.541C>T	NP_001308750.1:p.Arg181Trp	5/6	0.000989266	0.00116964	0.00149739		DNA repair protein RAD51 homolog 2
MSH6_5	2:47630437	MSH2	frameshift_variant	NM_000251.2	NM_000251.2:c.110delT	NP_000242.1:p.Phe37Serfs*27					Pathogenic	DNA mismatch repair protein Msh2
MSH6_6	22:29121353	CHEK2	missense_variant	NM_007194.3	NM_007194.3:c.322T>C	NP_009125.1:p.Cys108Arg	5/6				VUS	serine/threonine-protein kinase Chk2
MSH6_6	8:48792167	PRKDC	missense_variant	NM_006904.6	NM_006904.6:c.5117T>A	NP_008835.5:p.Leu1706Gln	4/4	0.00393207	0.00207798	0.00289975	VUS	DNA-dependent protein kinase catalytic subunit
Criteria for variant selection were as in Olkinuora et al. [5].
