# Supplementary material for: Molecular Basis of Mismatch Repair Protein Deficiency in Tumors from Lynch Suspected Cases with Negative Germline Test Results
Source: Cancers (Basel). 2020 Jul 9;12(7):1853. doi: 10.3390/cancers12071853 (PMC7408769; doi:10.3390/cancers12071853)
Supplement: Supplementary file 1 [file cancers-12-01853-s001.zip › Supplementary_Files_olkinuora/Table_S3_olkinuora.xlsx]

## Sheet: Table S3
Table S3. Performance characteristics of deep sequencing runs.
Case-ID	Tissue	Analysis	VCP-version	Method	Genome size	Mean target coverage	Pre-processed number of reads	Quality trimmed reads	Number of trimmed reads after removing PCR duplicates	Read length (bp)
F70 II.5	tumor	WGS	3.3	ThruPLEX	3095693981	17.86	535958246	532675393	482956267	101, 250
F70 II.5	tumor	WGS	3.4	ThruPLEX	3095693981	15.54	535958246	532675393	413523072	101, 250
F70 III.3	normal	WGS	3.3	ThruPLEX	3095693981	19.84	576331528	573057847	523484695	101, 250
F70 III.3	normal	WGS	3.4	ThruPLEX	3095693981	17.39	576331528	573057847	452602546	101, 250
F70 III.6	normal	WGS	3.3	ThruPLEX	3095693981	20.45	600300882	596285325	554210055	101, 250
F70 III.6	normal	WGS	3.4	ThruPLEX	3095693981	19.54	600300882	596285325	527276081	101, 250
F88 IV.4	normal	WGS	3.3	ThruPLEX	3095693981	20.48	630284766	626023601	584397449	101, 250
F88 IV.4	normal	WGS	3.4	ThruPLEX	3095693981	19.46	630284766	626023601	554539756	101, 250
F286 II.2	tumor	WES	3.7b	TwistEF	3095693981	92.39	109282396	88500581	59427325	101
F286 II.2	normal	CCP	3.6	ThruPLEX	3095693981	211.88	21608534	21421899	15341042	101
F70 II.5	normal	CCP	3.6	ThruPLEX	3095693981	214.39	45014582	44843759	24960730	101
F70 II.5	tumor	CCP	3.6	ThruPLEX	3095693981	238.38	43279992	43108683	25750588	101
F70 III.6	tumor	CCP	3.6	ThruPLEX	3095693981	78.64	19022552	18960453	11504975	101
F70 III.6	normal	CCP	3.6	Accel1S	3095693981	217.88	36259186	35632638	24700798	91
F88 IV.4	normal	CCP	3.6	ThruPLEX	3095693981	138.46	19847834	19770072	13504186	101
F88 IV.4	tumor	CCP	3.6	Accel1S	3095693981	188.37	55792484	55235798	22472861	91
MLH1_22 / MSH6_3	normal	CCP	3.7	KapaHyperPlus	3095693981	942.39	99288858	97986944	64546150	101
MSH2_1	tumor	CCP	3.7	KapaHyperPlus	3095693981	60.16	28416030	19199654	3834875	101
MSH2_1	normal	CCP	3.7	KapaHyperPlus	3095693981	948.35	104219856	101230529	58474906	101
MSH2_1	normal	CCP	3.6	ThruPLEX	3095693981	205.33	21615148	21453788	15175428	101
MSH2_2	normal	CCP	3.6	ThruPLEX	3095693981	197.54	21689430	21558321	14549903	101
MSH2_3	normal	CCP	3.6	ThruPLEX	3095693981	181.46	19561962	19394473	13269023	101
MSH2_4	normal	CCP	3.6	ThruPLEX	3095693981	237.54	23954782	23794797	17348504	101
MSH2_5	normal	CCP	3.6	ThruPLEX	3095693981	215.18	21786574	21623580	15600557	101
MSH2_6	normal	CCP	3.6	ThruPLEX	3095693981	241.93	24290066	24089194	17733908	101
MSH2_7	normal	CCP	3.6	ThruPLEX	3095693981	209.65	20614412	20434837	15260039	101
MSH2_8	normal	CCP	3.6	ThruPLEX	3095693981	233.31	23011950	22797489	17029264	101
MSH6_1	normal	CCP	3.7	KapaHyperPlus	3095693981	856.57	99682968	97181226	54367095	101
MSH6_2	normal	CCP	3.7	KapaHyperPlus	3095693981	891.57	99662284	96690753	55369669	101
MSH6_5	normal	CCP	3.7	KapaHyperPlus	3095693981	870.67	100331756	97240494	56999855	101
MSH6_6	normal	CCP	3.7	KapaHyperPlus	3095693981	915.84	106099944	101378769	57607851	101
MSH6_7	normal	CCP	3.7	KapaHyperPlus	3095693981	703.96	98930316	87098613	44000369	101
